# Supplementary material for: Comparative Analysis of Chromosome Repeat DNA Patterns in Four Amaranthus Species
Source: Int J Mol Sci. 2025 Nov 14;26(22):11026. doi: 10.3390/ijms262211026 (PMC12651990; doi:10.3390/ijms262211026)
Supplement: Supplementary file 1 [file ijms-26-11026-s001.zip]

Archive with 1 entries (1 files):
- ijms-3950272-supplementary.pdf
